# Supplementary material for: Serpentoviruses Exhibit Diverse Organization and ORF Composition with Evidence of Recombination
Source: Viruses. 2024 Feb 18;16(2):310. doi: 10.3390/v16020310 (PMC10892116; doi:10.3390/v16020310)
Supplement: Supplementary file 1 [file viruses-16-00310-s001.zip]

Archive with 5 entries (5 files):
- Figure 1.eps
- Figure 2.eps
- Figure 3.eps
- Figure 4.eps
- SupplementalTables.pdf
